# Supplementary material for: Human Fecal Bile Acid Analysis after Investigational Microbiota-Based Live Biotherapeutic Delivery for Recurrent Clostridioides difficile Infection
Source: Microorganisms. 2023 Jan 5;11(1):135. doi: 10.3390/microorganisms11010135 (PMC9865816; doi:10.3390/microorganisms11010135)
Supplement: Supplementary file 1 [file microorganisms-11-00135-s001.zip]

Archive with 1 entries (1 files):
- microorganisms-2073644-supplementary.pdf
